# Supplementary material for: The autonomic brain: Multi-dimensional generative hierarchical modelling of the autonomic connectome
Source: Cortex. 2021 Oct;143:164–79. doi: 10.1016/j.cortex.2021.06.012 (PMC8500219; doi:10.1016/j.cortex.2021.06.012)
Supplement: Multimedia component 1 [file mmc1.xlsx]

## Sheet: Sheet1
ParcelID	Hem	Surface area (mm2)	x (mm)	y (mm)	z (mm)	Community	Location	Abbreviated Region	Community Abbreviated	Level 0 Autonomic Parcellation Community	Level 1 Autonomic Parcellation Community	Level 2 Autonomic Parcellation Community	Level 3 Autonomic Parcellation Community
1	L	1411.64	-11.2	-52.4	36.5	Default	PCC	L PCC	DMN	16	16	5	3
2	L	377.254	-18.8	-48.7	65	SMhand	Superior Parietal Lobule	L SPL	SMhand	2	2	4	1
3	L	437.147	-51.8	-7.8	38.5	SMmouth	Precentral Gyrus	L PrG	SMmouth	16	16	5	3
4	L	368.636	-11.7	26.7	57	Default	Superior Frontal Gyrus	L SFG	DMN	15	15	5	3
5	L	870.926	-18.4	-85.5	21.6	Visual	Lateral Occipital Cortex,	L LOC	VIS	9	9	5	3
6	L	1083.67	-47.2	-58	30.8	Default	Angular Gyrus	L AnG	DMN	16	16	5	3
7	L	91.3224	-38.1	48.8	10.5	FrontoParietal	Frontal Pole	L FP	FP	9	9	5	3
8	L	486.724	-16.8	-60.1	-5.4	Visual	Lingual Gyrus	L LgG	VIS	7	7	2	2
9	L	95.001	-55.9	-47.7	-9.3	FrontoParietal	Middle Temporal Gyrus	L MTG	FP	15	15	5	3
10	L	179.831	-32	-29.3	15.6	Auditory	Heschls Gyrus	L HG	AUD	1	1	4	1
11	L	124.818	-29.3	5.3	-27.4	None	Temporal Pole	L TmP	None	6	6	4	1
12	L	134.183	-6.1	-26	28.5	CinguloParietal	Cingulate Gyrus, posterior division	L PCC	CP	1	1	4	1
13	L	266.892	-14.4	-57.8	18.4	RetrosplenialTemporal	Precuneous Cortex	L PCun	RT	14	14	2	2
14	L	246.502	-8.8	-49.8	4.2	RetrosplenialTemporal	Precuneous Cortex_or_PCC	L PCC	RT	9	9	5	3
15	L	1660.17	-11.3	-83.2	3.9	Visual	Intracalcarine Cortex	L CALC	VIS	9	9	5	3
16	L	88.7269	-22	-58.1	1.5	Visual	Lingual Gyrus	L LgG	VIS	13	13	1	1
17	L	44.2265	-9.6	-58	3	Visual	Lingual Gyrus	L LgG	VIS	9	9	5	3
18	L	128.395	-29	-35.9	-8.3	None	Left Hippocampus	L Hi	None	10	10	4	1
19	L	60.4231	-18.5	-39.2	-1.1	None	PCC	L PCC	None	9	9	5	3
20	L	141.87	-16.7	-46	-3.7	Visual	Lingual Gyrus	L LgG	VIS	13	13	1	1
21	L	551.086	-16.6	-36.1	42.7	CinguloOperc	Precentral Gyrus	L PrG	CO	14	14	2	2
22	L	508.21	-9.4	-0.1	42.9	CinguloOperc	ACC	L ACC	CO	14	14	2	2
23	L	271.578	-3.8	12.1	64.6	VentralAttn	Superior Frontal Gyrus	L SFG	VAN	6	6	4	1
24	L	281.911	-5.5	29.3	44	FrontoParietal	Superior Frontal Gyrus	L SFG	FP	14	14	2	2
25	L	200.85	-5.6	42.2	35.1	Default	Superior Frontal Gyrus	L SFG	DMN	16	16	5	3
26	L	121.392	-1.7	-17.7	39.1	Default	Cingulate Gyrus, posterior division	L PCC	DMN	14	14	2	2
27	L	293.05	-8.4	14.6	33.8	CinguloOperc	Cingulate Gyrus, anterior division	L ACC	CO	14	14	2	2
28	L	67.6222	-9	25.3	27.7	CinguloOperc	Cingulate Gyrus, anterior division	L ACC	CO	14	14	2	2
29	L	104.903	-10	33.9	21.5	Salience	Cingulate Gyrus, anterior division	L ACC	SAL	7	7	2	2
30	L	49.1552	-10.7	-47.5	60.3	SMhand	Precuneous Cortex	L PCun	SMhand	9	9	5	3
31	L	344.058	-15.6	-33.1	66.1	SMhand	Postcentral Gyrus	L PoG	SMhand	2	2	4	1
32	L	116.245	-10.9	-29.3	69.5	SMhand	Precentral Gyrus	L PrG	SMhand	2	2	4	1
33	L	60.4678	-6.6	-20.4	74.2	SMhand	Precentral Gyrus	L PrG	SMhand	10	10	4	1
34	L	267.721	-8	-8.7	62.9	CinguloOperc	Juxtapositional Lobule Cortex	L JPL	CO	7	7	2	2
35	L	240.928	-10.8	-41.1	64.9	SMhand	Postcentral Gyrus	L PoG	SMhand	10	10	4	1
36	L	349.332	-5	-28.2	60.4	SMhand	Precentral Gyrus	L PrG	SMhand	7	7	2	2
37	L	150.363	-5.4	-15.9	48.8	SMhand	Precentral Gyrus	L PrG	SMhand	14	14	2	2
38	L	517.153	-35.8	-29.7	54.5	SMhand	Postcentral Gyrus	L PoG	SMhand	13	13	1	1
39	L	141.71	-41.5	-12.5	50.4	SMmouth	Precentral Gyrus	L PrG	SMmouth	13	13	1	1
40	L	97.7425	-42.1	-4.5	47.3	CinguloOperc	Precentral Gyrus	L PrG	CO	14	14	2	2
41	L	345.66	-27.3	-6.8	46.3	DorsalAttn	Precentral Gyrus	L PrG	DAN	14	14	2	2
42	L	95.2355	-27.3	1.9	52.9	DorsalAttn	Middle Frontal Gyrus	L MFG	DAN	2	2	4	1
43	L	113.96	-19.8	6.4	55.7	DorsalAttn	Superior Frontal Gyrus	L SFG	DAN	9	9	5	3
44	L	518.735	-19.5	30.1	45.5	Default	Superior Frontal Gyrus	L SFG	DMN	3	3	1	1
45	L	387.862	-36.8	-22.8	61.9	SMhand	Precentral Gyrus	L PrG	SMhand	15	15	5	3
46	L	110.852	-20.5	-24.9	64.5	SMhand	Precentral Gyrus	L PrG	SMhand	2	2	4	1
47	L	320.273	-23.4	-13.8	64.2	SMhand	Precentral Gyrus	L PrG	SMhand	11	11	1	1
48	L	124.824	-17.2	-8.6	67.9	SMhand	Superior Frontal Gyrus	L SFG	SMhand	11	11	1	1
49	L	136.567	-21.3	-0.2	62.7	DorsalAttn	Superior Frontal Gyrus	L SFG	DAN	11	11	1	1
50	L	176.813	-28.6	-44.7	61.7	SMhand	Superior Parietal Lobule	L SPL	SMhand	10	10	4	1
51	L	317.014	-31.1	-48.9	47.1	DorsalAttn	Superior Parietal Lobule	L SPL	DAN	13	13	1	1
52	L	181.272	-42.9	-45	43	DorsalAttn	Supramarginal Gyrus	L SMG	DAN	7	7	2	2
53	L	854.769	-51.5	-11.9	29.7	SMmouth	Postcentral Gyrus	L PoG	SMmouth	13	13	1	1
54	L	93.9784	-54.1	-21.3	40.8	SMhand	Postcentral Gyrus	L PoG	SMhand	3	3	1	1
55	L	189.233	-51.7	-30.9	39.9	DorsalAttn	Supramarginal Gyrus	L SMG	DAN	9	9	5	3
56	L	319.136	-35.2	-35.3	42	SMhand	Postcentral Gyrus	L PoG	SMhand	9	9	5	3
57	L	205.587	-27.5	-37.2	61.4	SMhand	Postcentral Gyrus	L PoG	SMhand	2	2	4	1
58	L	228.046	-47.2	-31.4	54.8	SMhand	Postcentral Gyrus	L PoG	SMhand	15	15	5	3
59	L	107.614	-46.1	-17.8	52.7	SMmouth	Postcentral Gyrus	L PoG	SMmouth	13	13	1	1
60	L	51.2597	-44.8	-54	14.6	VentralAttn	Middle Temporal Gyrus	L MTG	VAN	8	8	2	2
61	L	72.0454	-51.6	-55.9	11.4	VentralAttn	Middle Temporal Gyrus	L MTG	VAN	13	13	1	1
62	L	1211.17	-48.1	-40	2.4	VentralAttn	Superior Temporal Gyrus	L STG	VAN	4	4	5	3
63	L	400.98	-57.7	-40.6	35.8	CinguloOperc	Supramarginal Gyrus	L SMG	CO	16	16	5	3
64	L	69.8136	-46.3	-41.4	25.9	Auditory	Parietal Operculum Cortex	L PO	AUD	1	1	4	1
65	L	57.6828	-35.8	-33.5	19.9	Auditory	Parietal Operculum Cortex	L PO	AUD	3	3	1	1
66	L	318.166	-52.7	-20.6	5.4	Auditory	Planum Temporale	L PT	AUD	16	16	5	3
67	L	133.698	-59.6	-38.5	16.5	Auditory	Planum Temporale	L PT	AUD	1	1	4	1
68	L	184.766	-58.7	-29.9	11.1	Auditory	Planum Temporale	L PT	AUD	16	16	5	3
69	L	87.5338	-40.6	-38.3	14.5	Auditory	Planum Temporale	L PT	AUD	16	16	5	3
70	L	77.923	-33.7	-21.8	9.9	Auditory	Insular Cortex	L Ins	AUD	16	16	5	3
71	L	258.316	-38.7	-16	-5.3	CinguloOperc	Insular Cortex	L Ins	CO	8	8	2	2
72	L	314.416	-39.1	-1.6	-12.2	CinguloOperc	Insular Cortex	L Ins	CO	4	4	5	3
73	L	435.479	-33.6	17.2	-31.5	None	Temporal Pole	L TmP	None	4	4	5	3
74	L	213.182	-43.6	36.3	8.5	DorsalAttn	Inferior Frontal Gyrus	L IFG	DAN	7	7	2	2
75	L	231.032	-50	20.8	10.6	VentralAttn	Inferior Frontal Gyrus	L IFG	VAN	1	1	4	1
76	L	405.874	-37.7	2.9	11.7	CinguloOperc	Central Opercular Cortex	L CO	CO	14	14	2	2
77	L	177.805	-37.2	-14	19.4	Auditory	Central Opercular Cortex	L CO	AUD	1	1	4	1
78	L	388.321	-40.3	50.4	-4.8	FrontoParietal	Frontal Pole	L FP	FP	7	7	2	2
79	L	139.116	-47.2	39	-9.1	VentralAttn	Frontal Pole	L FP	VAN	12	12	2	2
80	L	558.296	-29.1	20.5	-14	VentralAttn	Frontal Orbital Cortex	L OFC	VAN	4	4	5	3
81	L	114.481	-36.6	1.4	6.4	CinguloOperc	Insular Cortex	L Ins	CO	7	7	2	2
82	L	96.9825	-37.3	8.9	-0.9	CinguloOperc	Insular Cortex	L Ins	CO	8	8	2	2
83	L	78.1451	-32.5	17.2	-7.8	Salience	Insular Cortex	L Ins	SAL	4	4	5	3
84	L	420.851	-28.8	23.7	8.4	CinguloOperc	Insular Cortex	L Ins	CO	16	16	5	3
85	L	119.47	-44.3	33.2	-7.2	VentralAttn	Frontal Orbital Cortex	L OFC	VAN	11	11	1	1
86	L	110.682	-45.4	28.8	0.8	VentralAttn	Frontal Operculum Cortex	L Fro	VAN	9	9	5	3
87	L	429.203	-20.4	-64.6	51.4	DorsalAttn	Lateral Occipital Cortex	L LOC	DAN	7	7	2	2
88	L	259.515	-25.8	-65	32.2	DorsalAttn	Lateral Occipital Cortex	L LOC	DAN	13	13	1	1
89	L	118.099	-12.7	-64.9	31.8	CinguloParietal	Precuneous Cortex	L PCun	CP	13	13	1	1
90	L	186.66	-13.7	-77.4	26.6	Visual	Cuneal Cortex	L Cun	VIS	13	13	1	1
91	L	259.257	-9.9	-56.9	59.8	DorsalAttn	Precuneous Cortex	L PCun	DAN	2	2	4	1
92	L	81.3067	-7.1	-63.7	54.9	DorsalAttn	Precuneous Cortex	L PCun	DAN	9	9	5	3
93	L	214.913	-10.9	-73.4	42.9	CinguloParietal	Precuneous Cortex	L PCun	CP	13	13	1	1
94	L	485.835	-39.3	-73.9	38.3	Default	Lateral Occipital Cortex	L LOC	DMN	16	16	5	3
95	L	112.404	-30	-74.1	36.1	DorsalAttn	Lateral Occipital Cortex	L LOC	DAN	8	8	2	2
96	L	194.911	-34.1	-61	42.4	FrontoParietal	Lateral Occipital Cortex	L LOC	FP	7	7	2	2
97	L	618.926	-31.3	-84.2	9	Visual	Lateral Occipital Cortex	L LOC	VIS	16	16	5	3
98	L	199.91	-34.2	-86.6	-0.5	Visual	Lateral Occipital Cortex	L LOC	VIS	7	7	2	2
99	L	343.731	-43.4	-67.6	9.7	Visual	Lateral Occipital Cortex	L LOC	VIS	9	9	5	3
100	L	1018.58	-46.2	-57.7	-7.9	DorsalAttn	Inferior Temporal Gyrus	L ITG	DAN	15	15	5	3
101	L	130.09	-59.8	-4.1	8.8	CinguloOperc	Central Opercular Cortex	L CO	CO	3	3	1	1
102	L	84.3721	-52.2	-14.1	15.2	Auditory	Central Opercular Cortex	L CO	AUD	1	1	4	1
103	L	219.181	-55.1	-32.3	23	CinguloOperc	Parietal Operculum Cortex	L PO	CO	16	16	5	3
104	L	235.348	-50.6	-22.4	19.2	Auditory	Parietal Operculum Cortex	L PO	AUD	16	16	5	3
105	L	316.564	-58.8	-23.9	31	CinguloOperc	Supramarginal Gyrus	L SMG	CO	16	16	5	3
106	L	493.918	-45.2	2.7	32.4	DorsalAttn	Precentral Gyrus	L PrG	DAN	13	13	1	1
107	L	75.7565	-34.7	5.6	34	DorsalAttn	Middle Frontal Gyrus	L MFG	DAN	16	16	5	3
108	L	86.8292	-43	19.4	33.5	FrontoParietal	Middle Frontal Gyrus	L MFG	FP	9	9	5	3
109	L	275.399	-40.2	23.6	23.3	FrontoParietal	Middle Frontal Gyrus	L MFG	FP	13	13	1	1
110	L	179.304	-37.6	38.4	17.2	DorsalAttn	Frontal Pole	L FP	DAN	9	9	5	3
111	L	190.307	-51.8	-0.6	5	CinguloOperc	Central Opercular Cortex	L CO	CO	7	7	2	2
112	L	375.492	-48.6	7.5	11.1	CinguloOperc	Inferior Frontal Gyrus	L IFG	CO	14	14	2	2
113	L	79.561	-41.6	8.7	22.2	DorsalAttn	Inferior Frontal Gyrus	L IFG	DAN	14	14	2	2
114	L	85.7529	-27.5	53.6	0	Default	Frontal Pole	L FP	DMN	4	4	5	3
115	L	109.558	-23.4	61	-6.8	None	Frontal Pole	L FP	None	10	10	4	1
116	L	539.149	-5.9	54.8	-11.3	Default	Frontal Medial Cortex	L MPC	DMN	4	4	5	3
117	L	307.577	-6.8	38.2	-9.4	Default	Paracingulate Gyrus	L PAC	DMN	8	8	2	2
118	L	45.3309	-31.8	2.6	-16.8	None	Temporal Pole	L TmP	None	15	15	5	3
119	L	111.137	-34.7	35.6	-9.6	None	Frontal Orbital Cortex	L OFC	None	7	7	2	2
120	L	348.182	-22.5	32.1	-13.6	None	Frontal Orbital Cortex	L OFC	None	6	6	4	1
121	L	122.322	-23.8	52.2	-12.8	None	Frontal Pole	L FP	None	4	4	5	3
122	L	235.984	-17.3	46.6	-17.9	None	Frontal Pole	L FP	None	11	11	1	1
123	L	212.156	-13.3	24	-16.4	None	Subcallosal Cortex	L SC	None	12	12	2	2
124	L	110.593	-8.9	45.5	-20.8	None	Frontal Pole	L FP	None	10	10	4	1
125	L	87.1769	-2.5	33.8	-26.2	None	Frontal Medial Cortex	L MPC	None	10	10	4	1
126	L	141.899	-63.2	-28.7	-7.2	Default	Middle Temporal Gyrus	L MTG	DMN	4	4	5	3
127	L	776.479	-53.1	-11.4	-16	Default	Middle Temporal Gyrus	L MTG	DMN	4	4	5	3
128	L	500.01	-53.2	-13	-29.2	None	Inferior Temporal Gyrus	L ITG	None	15	15	5	3
129	L	538.086	-44.6	9	-37	None	Temporal Pole	L TmP	None	4	4	5	3
130	L	375.565	-33.8	-33.2	-15.4	RetrosplenialTemporal	Temporal Fusiform Cortex	L FuG	RT	15	15	5	3
131	L	296.707	-28.8	-58.8	-9.1	Visual	Lingual Gyrus	L LgG	VIS	8	8	2	2
132	L	201.042	-34.4	-63.9	-15.7	Visual	Occipital Fusiform Gyrus	L OF	VIS	7	7	2	2
133	L	155.442	-55.1	-39.6	-16.2	None	Inferior Temporal Gyrus	L ITG	None	6	6	4	1
134	L	142.49	-32	-3.9	-45.2	None	Temporal Fusiform Cortex	L FuG	None	6	6	4	1
135	L	175.834	-38.6	-13	-26.9	None	Temporal Fusiform Cortex	L FuG	None	15	15	5	3
136	L	314.06	-34.3	-43.8	-21.6	Visual	Temporal Fusiform Cortex	L FuG	VIS	15	15	5	3
137	L	482.847	-5.4	-88	18.6	Visual	Occipital Pole	L OP	VIS	9	9	5	3
138	L	141.791	-8.6	-77.5	-3.5	Visual	Lingual Gyrus	L LgG	VIS	8	8	2	2
139	L	230.364	-41.2	-72.1	-5.9	Visual	Lateral Occipital Cortex	L LOC	VIS	16	16	5	3
140	L	353.176	-25.2	-97.2	-7.9	Visual	Occipital Pole	L OP	VIS	15	15	5	3
141	L	540.519	-22.6	-81.7	-11.7	Visual	Occipital Fusiform Gyrus	L OF	VIS	16	16	5	3
142	L	221.331	-20.5	-12.6	-23.7	None	Parahippocampal Gyrus	L PHG	None	6	6	4	1
143	L	155.962	-22.5	-37.1	-15	RetrosplenialTemporal	Parahippocampal Gyrus	L PHG	RT	12	12	2	2
144	L	205.098	-22	-21.9	-17.4	None	Parahippocampal Gyrus	L PHG	None	16	16	5	3
145	L	177.834	-15.9	48.6	37.2	Default	Frontal Pole	L FP	DMN	3	3	1	1
146	L	272.899	-19.5	56.3	27.5	Default	Frontal Pole	L FP	DMN	3	3	1	1
147	L	55.3071	-26.6	46.8	20.9	CinguloOperc	Frontal Pole	L FP	CO	13	13	1	1
148	L	193.79	-21.3	63.1	1.9	FrontoParietal	Frontal Pole	L FP	FP	15	15	5	3
149	L	106.158	-28.6	50.9	10.1	FrontoParietal	Frontal Pole	L FP	FP	8	8	2	2
150	L	685.062	-6.5	54.7	18.1	Default	Superior Frontal Gyrus	L SFG	DMN	16	16	5	3
151	L	150.871	-15.7	64.7	13.7	Default	Frontal Pole	L FP	DMN	15	15	5	3
152	L	176.69	-6	44.9	6.3	Default	ACC	L ACC	DMN	15	15	5	3
153	L	162.435	-28.8	38.3	28.2	CinguloOperc	Frontal Pole	L FP	CO	9	9	5	3
154	L	104.961	-26.2	26.6	38.8	Default	Middle Frontal Gyrus	L MFG	DMN	12	12	2	2
155	L	150.869	-35.7	33.1	32	DorsalAttn	Middle Frontal Gyrus	L MFG	DAN	3	3	1	1
156	L	139.201	-29.3	16.8	50.7	Default	Middle Frontal Gyrus	L MFG	DMN	10	10	4	1
157	L	351.729	-41.7	16.1	47.5	Default	Middle Frontal Gyrus	L MFG	DMN	10	10	4	1
158	L	113.288	-38.7	4.8	48.4	VentralAttn	Middle Frontal Gyrus	L MFG	VAN	16	16	5	3
159	L	241.899	-50.8	6.9	-20.1	None	Temporal Pole	L TmP	None	4	4	5	3
160	L	387.764	-54.4	-1.4	-0.7	Auditory	Planum Polare	L PP	AUD	12	12	2	2
161	L	94.8631	-59	-18	-3	VentralAttn	Superior Temporal Gyrus	L STG	VAN	4	4	5	3
162	R	1286.04	12.3	-51.6	34.5	Default	Precuneous Cortex	R PCun	DMN	1	1	4	1
163	R	422.462	20.8	-48.2	66.1	SMhand	Superior Parietal Lobule	R SPL	SMhand	10	10	4	1
164	R	303.264	49.6	-7.4	36.1	SMmouth	Precentral Gyrus	R PrG	SMmouth	8	8	2	2
165	R	445.296	11.9	21.9	59.9	Default	Superior Frontal Gyrus	R SFG	DMN	6	6	4	1
166	R	593.545	22	-84.6	23.7	Visual	Lateral Occipital Cortex	R LOC	VIS	9	9	5	3
167	R	154.287	47.9	-42.5	41.5	FrontoParietal	Supramarginal Gyrus	R SMG	FP	9	9	5	3
168	R	156.664	38.1	45.9	7.7	FrontoParietal	Frontal Pole	R FP	FP	7	7	2	2
169	R	102.026	22.3	-46.5	-9.9	Visual	Lingual Gyrus	R LgG	VIS	9	9	5	3
170	R	259.378	59.7	-41	-10.9	FrontoParietal	Middle Temporal Gyrus	R MTG	FP	10	10	4	1
171	R	168.927	33.6	-22.3	13	Auditory	Insular Cortex	R Ins	AUD	1	1	4	1
172	R	252.982	32.5	13.6	-30.5	None	Temporal Pole	R TmP	None	6	6	4	1
173	R	138.036	7.6	-27	28.4	CinguloParietal	PCC	R PCC	CP	16	16	5	3
174	R	514.055	13.8	-54.1	10.9	RetrosplenialTemporal	Precuneous Cortex	R PCun	RT	1	1	4	1
175	R	1935.34	15.5	-74.1	9.4	Visual	Intracalcarine Cortex	R CALC	VIS	9	9	5	3
176	R	271.781	19.6	-45.3	-4.4	Visual	Lingual Gyrus	R LgG	VIS	14	14	2	2
177	R	248.727	15.6	-59.6	-5	Visual	Lingual Gyrus	R LgG	VIS	14	14	2	2
178	R	94.8293	24.9	-35.9	-4.8	None	Right Hippocampus	R Hi	None	9	9	5	3
179	R	92.6377	19.4	-29.9	-9.7	None	Parahippocampal Gyrus	R PHG	None	8	8	2	2
180	R	697.652	16.2	-33.1	43.2	CinguloOperc	Precentral Gyrus	R PrG	CO	14	14	2	2
181	R	86.6935	6.7	5	55.9	CinguloOperc	Juxtapositional Lobule Cortex	R JPL	CO	14	14	2	2
182	R	259.773	7	25.7	47.3	FrontoParietal	Paracingulate Gyrus	R PAC	FP	7	7	2	2
183	R	103.747	8.4	34.7	22.6	Salience	Anterior Cingulate Gyrus	R ACC	SAL	7	7	2	2
184	R	375.319	7.7	44.1	5.5	Default	Anterior Cingulate Gyrus	R ACC	DMN	6	6	4	1
185	R	494.779	8.6	4.2	40.1	CinguloOperc	Anterior Cingulate Gyrus	R ACC	CO	12	12	2	2
186	R	85.9457	3	-19.6	37.9	Default	Posterior Cingulate Gyrus	R PCgG	DMN	1	1	4	1
187	R	80.7702	8.8	10.8	45.9	CinguloOperc	Paracingulate Gyrus	R PAC	CO	13	13	1	1
188	R	175.557	6	21.8	32.4	CinguloOperc	Anterior Cingulate Gyrus	R ACC	CO	9	9	5	3
189	R	381.239	10.3	-57.3	58.3	DorsalAttn	Precuneous Cortex	R PCun	DAN	10	10	4	1
190	R	372.729	16.5	-32.8	67.7	SMhand	Postcentral Gyrus	R PoG	SMhand	2	2	4	1
191	R	479.451	4.8	-27.1	64.8	SMhand	Precentral Gyrus	R PrG	SMhand	10	10	4	1
192	R	117.919	16.2	0.8	67.5	CinguloOperc	Superior Frontal Gyrus	R SFG	CO	11	11	1	1
193	R	182.581	11.9	-40.7	67	SMhand	Postcentral Gyrus	R PoG	SMhand	10	10	4	1
194	R	63.6578	5.1	-17.1	51.6	SMhand	Precentral Gyrus	R PrG	SMhand	1	1	4	1
195	R	123.746	6.8	-8.1	50.9	SMhand	Juxtapositional Lobule Cortex	R JPL	SMhand	14	14	2	2
196	R	213.258	8	-6.2	63.7	CinguloOperc	Juxtapositional Lobule Cortex	R JPL	CO	11	11	1	1
197	R	225.414	42.3	-11	47.3	SMmouth	Precentral Gyrus	R PrG	SMmouth	16	16	5	3
198	R	153.642	42.5	-2.3	47.2	CinguloOperc	Precentral Gyrus	R PrG	CO	10	10	4	1
199	R	125.372	29.2	1.9	52.4	DorsalAttn	Middle Frontal Gyrus	R MFG	DAN	7	7	2	2
200	R	368.354	21.9	21	46.2	Default	Superior Frontal Gyrus	R SFG	DMN	16	16	5	3
201	R	358.517	38.1	-22.4	60.3	SMhand	Precentral Gyrus	R PrG	SMhand	2	2	4	1
202	R	140.677	19.7	-25	65.2	SMhand	Precentral Gyrus	R PrG	SMhand	2	2	4	1
203	R	252.12	29.9	-7.8	47.4	DorsalAttn	Precentral Gyrus	R PrG	DAN	9	9	5	3
204	R	69.6388	12.4	-28.3	69.6	SMhand	Precentral Gyrus	R PrG	SMhand	2	2	4	1
205	R	193.023	29.2	-13.5	64.2	SMhand	Precentral Gyrus	R PrG	SMhand	15	15	5	3
206	R	81.8931	17	-16.9	70.9	SMhand	Precentral Gyrus	R PrG	SMhand	10	10	4	1
207	R	144.016	20.9	-6.4	65	SMhand	Superior Frontal Gyrus	R SFG	SMhand	11	11	1	1
208	R	162.163	22.6	5.6	57.6	DorsalAttn	Superior Frontal Gyrus	R SFG	DAN	11	11	1	1
209	R	117.773	29.5	-42.5	60.4	SMhand	Superior Parietal Lobule	R SPL	SMhand	10	10	4	1
210	R	42.8535	34.2	-40.6	51.6	SMhand	Superior Parietal Lobule	R SPL	SMhand	9	9	5	3
211	R	139.568	38.8	-42.6	40.4	DorsalAttn	Supramarginal Gyrus	R SMG	DAN	14	14	2	2
212	R	813.603	53.9	-8.3	26.1	SMmouth	Postcentral Gyrus	R PoG	SMmouth	14	14	2	2
213	R	325.808	39.6	-31.5	39.7	SMhand	Supramarginal Gyrus	R SMG	SMhand	14	14	2	2
214	R	221.743	28	-34.8	63.1	SMhand	Postcentral Gyrus	R PoG	SMhand	2	2	4	1
215	R	95.0339	39.2	-34.6	57.5	SMhand	Postcentral Gyrus	R PoG	SMhand	10	10	4	1
216	R	550.15	37.3	-25.9	50.9	SMhand	Postcentral Gyrus	R PoG	SMhand	10	10	4	1
217	R	208.708	48.7	-26.1	52.2	SMhand	Postcentral Gyrus	R PoG	SMhand	10	10	4	1
218	R	134.197	47.8	-15.1	49.3	SMmouth	Postcentral Gyrus	R PoG	SMmouth	8	8	2	2
219	R	301.358	57.5	-40.3	34.7	CinguloOperc	Supramarginal Gyrus	R SMG	CO	3	3	1	1
220	R	658.639	48.9	-53	28.6	Default	Angular Gyrus	R AnG	DMN	3	3	1	1
221	R	126.835	57.5	-45.3	9	VentralAttn	Middle Temporal Gyrus	R MTG	VAN	1	1	4	1
222	R	146.969	60.9	-38.7	1.7	VentralAttn	Middle Temporal Gyrus	R MTG	VAN	1	1	4	1
223	R	1236.73	54.9	-27	29.6	CinguloOperc	Supramarginal Gyrus	R SMG	CO	16	16	5	3
224	R	178.79	36.4	-30.7	19.4	Auditory	Planum Temporale	R PT	AUD	1	1	4	1
225	R	259.457	62.5	-25.6	-5.5	Default	Middle Temporal Gyrus	R MTG	DMN	4	4	5	3
226	R	134.841	57.1	-17	-2.6	VentralAttn	Superior Temporal Gyrus	R STG	VAN	8	8	2	2
227	R	350.468	53.8	-15.8	5.2	Auditory	Planum Temporale	R PT	AUD	14	14	2	2
228	R	82.9075	47.4	-39.6	13.2	VentralAttn	Supramarginal Gyrus	R SMG	VAN	14	14	2	2
229	R	171.325	45.5	-37.3	3.4	VentralAttn	Superior Temporal Gyrus	R STG	VAN	7	7	2	2
230	R	116.892	59.2	-38.6	14.6	Auditory	Supramarginal Gyrus	R SMG	AUD	14	14	2	2
231	R	186.775	48.5	-26.5	-0.1	VentralAttn	Superior Temporal Gyrus	R STG	VAN	7	7	2	2
232	R	98.1676	61.7	-24	1.3	Auditory	Superior Temporal Gyrus	R STG	AUD	8	8	2	2
233	R	238.214	60	-25.2	10.2	Auditory	Planum Temporale	R PT	AUD	1	1	4	1
234	R	296.727	38.8	-14.4	-5	CinguloOperc	Planum Polare	R PP	CO	8	8	2	2
235	R	277.013	39.7	1.2	-13.1	CinguloOperc	Planum Polare	R PP	CO	4	4	5	3
236	R	243.284	36.8	37.8	13.1	DorsalAttn	Frontal Pole	R FP	DAN	14	14	2	2
237	R	121.234	52.5	23.7	10.3	VentralAttn	Inferior Frontal Gyrus	R IFG	VAN	9	9	5	3
238	R	206.393	36.7	5.2	12.7	CinguloOperc	Central Opercular Cortex	R CO	CO	1	1	4	1
239	R	112.874	38.4	-12.2	20	Auditory	Central Opercular Cortex	R CO	AUD	1	1	4	1
240	R	306.8	42.8	48.3	-5.1	FrontoParietal	Frontal Pole	R FP	FP	7	7	2	2
241	R	92.8435	48.1	38.3	-9.2	VentralAttn	Frontal Pole	R FP	VAN	11	11	1	1
242	R	268.734	45.2	30.7	-5.6	VentralAttn	Frontal Orbital Cortex	R OFC	VAN	8	8	2	2
243	R	272.128	27.4	19.7	-14.9	VentralAttn	Frontal Orbital Cortex	R OFC	VAN	4	4	5	3
244	R	60.859	36.6	-10	12.4	Auditory	Insular Cortex	R Ins	AUD	1	1	4	1
245	R	160.367	39.6	10.4	-1.6	CinguloOperc	Insular Cortex	R Ins	CO	14	14	2	2
246	R	134.132	36.5	5.7	6	CinguloOperc	Insular Cortex	R Ins	CO	7	7	2	2
247	R	109.455	30.6	22.8	-4.7	Salience	Frontal Orbital Cortex	R OFC	SAL	8	8	2	2
248	R	87.5638	33.7	22.6	3.7	CinguloOperc	Insular Cortex	R Ins	CO	14	14	2	2
249	R	317.182	34	24.4	10	CinguloOperc	Frontal Operculum Cortex	R Fro	CO	7	7	2	2
250	R	93.8732	48.1	38.4	2.4	DorsalAttn	Frontal Pole	R FP	DAN	9	9	5	3
251	R	224.648	26.8	-55	54.2	Visual	Superior Parietal Lobule	R SPL	VIS	7	7	2	2
252	R	362.116	23	-66.4	51.8	DorsalAttn	Lateral Occipital Cortex	R LOC	DAN	9	9	5	3
253	R	265.513	32.3	-63.6	33.8	DorsalAttn	Lateral Occipital Cortex	R LOC	DAN	7	7	2	2
254	R	287.783	15.6	-69.5	39.6	CinguloParietal	Precuneous Cortex	R PCun	CP	12	12	2	2
255	R	161.041	17.6	-78.3	34	Visual	Cuneal Cortex	R Cun	VIS	8	8	2	2
256	R	100.23	7.7	-85.6	31.6	Visual	Cuneal Cortex	R Cun	VIS	7	7	2	2
257	R	53.1597	7.4	-69.3	49.9	Default	Precuneous Cortex	R PCun	DMN	9	9	5	3
258	R	196.997	35.4	-77.1	21.1	Visual	Lateral Occipital Cortex	R LOC	VIS	8	8	2	2
259	R	709.959	46.5	-67.3	36.2	Default	Lateral Occipital Cortex	R LOC	DMN	3	3	1	1
260	R	59.9758	41.5	-53.5	44	FrontoParietal	Angular Gyrus	R ACC	FP	2	2	4	1
261	R	39.9006	35.7	-56.7	45.2	FrontoParietal	Lateral Occipital Cortex	R LOC	FP	9	9	5	3
262	R	156.976	33.5	-48.2	49.4	DorsalAttn	Superior Parietal Lobule	R SPL	DAN	7	7	2	2
263	R	1229.83	31.7	-85.7	2.4	Visual	Lateral Occipital Cortex	R LOC	VIS	7	7	2	2
264	R	434.255	43.8	-67.2	2	Visual	Lateral Occipital Cortex	R LOC	VIS	7	7	2	2
265	R	732.048	47.3	-52.4	-11.7	Visual	Inferior Temporal Gyrus	R ITG	VIS	15	15	5	3
266	R	79.8507	57	-53.8	-1.1	DorsalAttn	Middle Temporal Gyrus	R MTG	DAN	7	7	2	2
267	R	156.024	49	-54.5	8.8	Visual	Middle Temporal Gyrus	R MTG	VIS	13	13	1	1
268	R	130.832	60.9	-2.2	10.7	Auditory	Central Opercular Cortex	R CO	AUD	13	13	1	1
269	R	158.621	54.2	-13.6	16.9	Auditory	Central Opercular Cortex	R CO	AUD	1	1	4	1
270	R	163.128	53	-22.7	39.1	SMhand	Supramarginal Gyrus	R SMG	SMhand	16	16	5	3
271	R	232.135	47.3	2	37.6	DorsalAttn	Precentral Gyrus	R PrG	DAN	13	13	1	1
272	R	168.715	37.8	28.7	35.6	FrontoParietal	Middle Frontal Gyrus	R MFG	FP	1	1	4	1
273	R	356.969	41.8	29.1	21.6	FrontoParietal	Middle Frontal Gyrus	R MFG	FP	14	14	2	2
274	R	288.886	50.1	3	3.9	CinguloOperc	Central Opercular Cortex	R CO	CO	7	7	2	2
275	R	846.895	46.6	7.8	19.3	DorsalAttn	Inferior Frontal Gyrus	R IFG	DAN	14	14	2	2
276	R	58.8152	38.6	18.8	25.5	FrontoParietal	Middle Frontal Gyrus	R MFG	FP	14	14	2	2
277	R	327.975	28.4	57	-5.1	FrontoParietal	Frontal Pole	R FP	FP	6	6	4	1
278	R	279.635	4.8	65.1	-7.1	Default	Frontal Pole	R FP	DMN	11	11	1	1
279	R	422.728	7.2	48.4	-10.1	Default	Frontal Medial Cortex	R MPC	DMN	15	15	5	3
280	R	237.012	2.9	18.7	-23.2	None	Subcallosal Cortex'	R SC	None	15	15	5	3
281	R	218.639	35.1	37.3	-8.4	None	Frontal Pole	R FP	None	7	7	2	2
282	R	75.7862	25.4	8.9	-15.7	None	Frontal Orbital Cortex	R OFC	None	4	4	5	3
283	R	296.99	21.2	30.3	-15.2	None	Frontal Orbital Cortex	R OFC	None	6	6	4	1
284	R	288.026	21.6	51.1	-14.1	None	Frontal Pole	R FP	None	11	11	1	1
285	R	38.5266	11.9	25.7	-24.8	None	Frontal Orbital Cortex	R OFC	None	10	10	4	1
286	R	93.8852	13.5	20.3	-15.2	None	Frontal Orbital Cortex	R OFC	None	11	11	1	1
287	R	288.31	10.9	39.1	-19.7	None	Frontal Pole	R FP	None	10	10	4	1
288	R	108.78	2.2	39	-25.6	None	Frontal Medial Cortex	R MPC	None	15	15	5	3
289	R	76.9437	62.3	-26.4	-16	None	Middle Temporal Gyrus	R MTG	None	15	15	5	3
290	R	711.426	57.5	-7.4	-16.4	Default	Middle Temporal Gyrus	R MTG	DMN	4	4	5	3
291	R	160.083	54.7	-7.8	-26.9	None	Middle Temporal Gyrus	R MTG	None	6	6	4	1
292	R	799.98	45.2	13.6	-30.1	None	Temporal Pole	R TmP	None	4	4	5	3
293	R	72.3148	31.2	-45.6	-5.8	Visual	Temporal Occipital Fusiform Cortex	R FuG	VIS	12	12	2	2
294	R	86.3581	34.6	-35.6	-12.3	RetrosplenialTemporal	Temporal Fusiform Cortex	R FuG	RT	12	12	2	2
295	R	196.838	34.6	-23.9	-20.4	RetrosplenialTemporal	Temporal Fusiform Cortex	R FuG	RT	15	15	5	3
296	R	181.844	20.1	-21.4	-21.5	None	Parahippocampal Gyrus	R PHG	None	4	4	5	3
297	R	96.6098	28	-0.4	-37.3	None	Temporal Fusiform Cortex	R FuG	None	11	11	1	1
298	R	938.133	26.9	-69.1	-6.6	Visual	Occipital Fusiform Gyrus	R OF	VIS	7	7	2	2
299	R	568.891	34.9	-44	-20	Visual	Temporal Occipital Fusiform Cortex	R FuG	VIS	8	8	2	2
300	R	162.123	36.8	7.7	-37.9	None	Temporal Pole	R TmP	None	6	6	4	1
301	R	282.809	54.5	-9.6	-37	None	Inferior Temporal Gyrus	R ITG	None	6	6	4	1
302	R	71.2382	56.4	-27	-19.4	None	Inferior Temporal Gyrus	R ITG	None	6	6	4	1
303	R	183.422	31.1	2.2	-46.1	None	Temporal Fusiform Cortex	R FuG	None	11	11	1	1
304	R	162.005	39.5	-11.9	-29.7	None	Temporal Fusiform Cortex	R FuG	None	15	15	5	3
305	R	72.6422	31.6	-9.4	-35.5	None	Temporal Fusiform Cortex	R FuG	None	6	6	4	1
306	R	106.275	43.4	-24.1	-20.8	None	Inferior Temporal Gyrus	R ITG	None	11	11	1	1
307	R	187.605	13.8	-92.3	14.7	Visual	Occipital Pole	R OP	VIS	9	9	5	3
308	R	209.897	10.5	-73.8	-1.5	Visual	Lingual Gyrus	R LgG	VIS	12	12	2	2
309	R	142.253	20.4	-87.3	-6.6	Visual	Occipital Fusiform Gyrus	R OF	VIS	3	3	1	1
310	R	161.044	5.1	-80.2	23.1	Visual	Cuneal Cortex	R Cun	VIS	13	13	1	1
311	R	132.475	14.6	-70.3	23.3	Visual	Cuneal Cortex	R Cun	VIS	7	7	2	2
312	R	218.253	19.5	-10.8	-24.9	None	Right Hippocampus	R Hi	None	6	6	4	1
313	R	109.984	24.5	-36.2	-13.2	RetrosplenialTemporal	Parahippocampal Gyrus	R PHG	RT	4	4	5	3
314	R	65.8617	30.4	-18.8	-19.4	None	Right Hippocampus	R Hi	None	6	6	4	1
315	R	200.136	21	32.8	42.1	Default	Superior Frontal Gyrus	R SFG	DMN	3	3	1	1
316	R	111.165	21.4	42.8	35.1	Default	Frontal Pole	R FP	DMN	3	3	1	1
317	R	119.254	24.4	50.8	24.3	CinguloOperc	Frontal Pole	R FP	CO	9	9	5	3
318	R	300.281	31.3	39.7	25.6	CinguloOperc	Frontal Pole	R FP	CO	14	14	2	2
319	R	254.779	23.5	59.1	4.9	FrontoParietal	Frontal Pole	R FP	FP	7	7	2	2
320	R	96.1945	30.9	52.2	9.9	FrontoParietal	Frontal Pole	R FP	FP	3	3	1	1
321	R	285.472	16	61	19.8	Default	Frontal Pole	R FP	DMN	3	3	1	1
322	R	494.168	8.2	53.8	14	Default	Paracingulate Gyrus	R PAC	DMN	3	3	1	1
323	R	118.097	5.9	54.9	29.4	Default	Superior Frontal Gyrus	R SFG	DMN	3	3	1	1
324	R	201.525	13.8	46.7	42.1	Default	Frontal Pole	R FP	DMN	3	3	1	1
325	R	251.625	6.8	44.5	34.8	Default	Superior Frontal Gyrus	R SFG	DMN	3	3	1	1
326	R	83.9548	30.6	18.9	48.7	Default	Middle Frontal Gyrus	R MFG	DMN	16	16	5	3
327	R	384.263	42.4	19.5	48.2	FrontoParietal	Middle Frontal Gyrus	R MFG	FP	15	15	5	3
328	R	142.111	38.9	9.6	42.7	FrontoParietal	Middle Frontal Gyrus	R MFG	FP	14	14	2	2
329	R	15.9589	39.7	-22.5	2.6	Auditory	Heschl''s Gyrus	R HG	AUD	8	8	2	2
330	R	415.398	55.8	2	-2	Auditory	Planum Polare	R PP	AUD	7	7	2	2
331	R	101.392	54.4	1.1	-12.9	Default	Superior Temporal Gyrus	R STG	DMN	8	8	2	2
332	R	129.568	57.1	-6.3	-7.7	VentralAttn	Superior Temporal Gyrus	R STG	VAN	7	7	2	2
333	R	66.6635	46.6	-21.5	-8.5	VentralAttn	Middle Temporal Gyrus	R MTG	VAN	8	8	2	2
334	R		11.194	-18.0514	6.99911	Subcortical	Right Thalamus	R Th	Sc	7	7	2	2
335	R		13.2954	10.9716	10.2626	Subcortical	Right Caudate	R Cd	Sc	11	11	1	1
336	R		25.6429	1.99471	0.42328	Subcortical	Right Putamen	R Pu	Sc	8	8	2	2
337	R		19.9752	-3.94215	-1.06612	Subcortical	Right Pallidum	R GP	Sc	4	4	5	3
338	R		23.3571	-3.48571	-18.2571	Subcortical	Right Amygdala	R Amg	Sc	4	4	5	3
339	R		9.46429	12.25	-6.57143	Subcortical	Right Accumbens	R NAcc	Sc	15	15	5	3
340	L		-10.0509	-18.9148	6.74627	Subcortical	Left Thalamus	L Th	Sc	7	7	2	2
341	L		-12.7117	10.0135	9.63964	Subcortical	Left Caudate	L Cd	Sc	8	8	2	2
342	L		-25.0828	0.693824	0.491459	Subcortical	Left Putamen	L Pu	Sc	4	4	5	3
343	L		-19.2648	-4.94071	-1.10672	Subcortical	Left Pallidum	L GP	Sc	2	2	4	1
344	L		-22.9829	-4.74359	-18.1197	Subcortical	Left Amygdala	L Amg	Sc	6	6	4	1
345	L		-9.51429	11.6286	-7.25714	Subcortical	Left Accumbens	L NAcc	Sc	6	6	4	1
346	RL		0	-29.4104	-10.1272	Subcortical	Brain-Stem	BrStem	Sc	4	4	5	3
